# Supplementary material for: Novel Magnetic Inorganic Composites: Synthesis and Characterization
Source: Polymers (Basel). 2021 Apr 15;13(8):1284. doi: 10.3390/polym13081284 (PMC8071178; doi:10.3390/polym13081284)
Supplement: Supplementary file 1 [file polymers-13-01284-s001.zip]

Archive with 1 entries (1 files):
- polymers-1170621-supplementary.pdf
